# Supplementary material for: Deep Learning Improves Pancreatic Cancer Diagnosis Using RNA-Based Variants
Source: Cancers (Basel). 2021 May 28;13(11):2654. doi: 10.3390/cancers13112654 (PMC8199344; doi:10.3390/cancers13112654)
Supplement: Supplementary file 1 [file cancers-13-02654-s001.zip]

Archive with 2 entries (2 files):
- Supplementary_S1.pdf
- Supplementary_S2.xlsx
