# Supplementary material for: Deep Learning Improves Pancreatic Cancer Diagnosis Using RNA-Based Variants
Source: Cancers (Basel). 2021 May 28;13(11):2654. doi: 10.3390/cancers13112654 (PMC8199344; doi:10.3390/cancers13112654)
Supplement: Supplementary file 1 [file cancers-13-02654-s001.zip › Supplementary_S2.xlsx]

## Sheet: Sheet S2_1.cancer_CP
Sheet S2_1. The selected features for the classification task: cancer vs CP
Chrom	BP	Ref	Alt	Gene symbol	P-value	OR
19	18867128	G	C	UPF1	0.000294958	3.94432
16	3067936	G	A	IL32	0.000297625	0.393516
14	99169513	T	TA	BCL11B	0.000429524	0.313111
16	11835184	GT	GTT	RSL1D1	0.000473914	0.239803
17	1736164	A	G	WDR81	0.000682734	0.399946
7	50331438	CA	CAA	IKZF1	0.000758616	0.273205
20	49634210	C	A	B4GALT5	0.000972242	2.10752
8	133458886	CTT	CT	ST3GAL1	0.00106187	0.33053
12	40278187	A	G	LRRK2	0.00108682	0.247406
19	17306271	C	T	MRPL34	0.00110642	4.05077
20	49633437	C	CTGTTT	B4GALT5	0.00116465	2.3402
18	36025854	TA	TAA	RPRD1A	0.00121692	0.195449
17	56938993	TA	T	COIL	0.00124134	0.243336
8	143321279	G	A	TOP1MT	0.00128351	0.320561
2	189771313	C	T	ORMDL1	0.00145164	0.338621
10	72275283	T	A	DDIT4	0.00150273	0.446062
17	78202506	A	G	AFMID	0.00161097	0.278882
4	128039414	C	T	ABHD18	0.0016625	0.484338
19	53792934	T	C	MIR371B	0.00172235	0.382365
16	84976158	G	A	ZDHHC7	0.00172703	0.375194
2	96835063	G	C	CNNM3	0.00179812	0.232933
11	5710225	T	A	TRIM22	0.00196503	2.54375
16	84975039	G	A	ZDHHC7	0.00202035	0.381258
20	18487867	T	C	RBBP9	0.00202129	0.359423
8	143561151	A	G	GSDMD	0.00218162	2.54351
21	43805987	A	G	RRP1	0.00218754	2.08726
14	103557367	C	T	BAG5	0.00220725	0.490138
10	27145554	G	A	YME1L1	0.00227723	2.76374
12	110534123	AT	A	PPTC7	0.00252157	0.271541
1	205714498	GA	G	NUCKS1	0.00264536	0.159296
9	125148498	AAAG	A	PPP6C	0.00273626	0.502167
13	113500104	G	A	TMCO3	0.0027562	0.345397
20	1166766	A	C	PSMF1	0.00288238	2.00266
17	44205669	C	T	UBTF	0.00310278	0.455711
14	31129042	A	G	HECTD1	0.00313741	0.377855
14	71114681	C	CT	PCNX1	0.00325721	0.474159
2	218256306	A	G	GPBAR1	0.00333815	0.382689
15	88630426	A	T	AEN	0.00340294	0.261418
19	17306756	C	T	MRPL34	0.00341138	2.2013
12	53715949	A	G	CALCOCO1	0.00341513	0.470366
7	120975276	CA	CAA	ING3	0.00344704	0.315689
3	36988912	TA	T	EPM2AIP1	0.00354079	0.349967
8	23188960	T	C	RP11-1149O23.2	0.00374439	0.393466
13	113498440	C	T	TMCO3	0.00401695	0.325787
17	44210151	C	T	UBTF	0.00407908	0.457629
3	16260452	G	A	DPH3	0.0041441	0.41642
15	64867259	T	C	PLEKHO2	0.00420756	0.488309
6	70579486	A	G	SDHAF4	0.00430628	0.440997
2	105894016	CACACTA	C	NCK2	0.00447525	2.42951
1	54050123	CT	CTT	TMEM59	0.00455058	0.237648
6	90515416	C	T	MAP3K7	0.00456256	0.497387
21	33360354	A	G	IFNAR1	0.00459469	0.341257
3	150627903	T	G	SELT	0.00479305	0.497455
17	80119554	C	T	GAA	0.00487782	2.13145
22	17727794	T	G	BCL2L13	0.00488403	2.90207
11	61127379	G	C	CD5	0.00489482	0.403514
11	61127380	G	A	CD5	0.00489482	0.403514
16	48354877	C	CAGTT	LONP2	0.00490728	0.464227
7	116258656	A	G	TES	0.00495067	2.40969
17	43210702	C	T	NBR1	0.00496681	0.514292
17	43209941	A	G	NBR1	0.00496681	0.514292
17	43210253	C	G	NBR1	0.00496681	0.514292
3	16315987	G	A	RFTN1	0.00499415	0.409951
3	30693838	GT	G	RP11-1024P17.1	0.00818065	0.0384401
5	140535437	C	G	ANKHD1	0.0215621	11.0475
8	38971946	C	CAA	HTRA4	0.0429866	0.0796446
4	139389194	ATTTT	A	NAA15	0.0459863	0.0931283
15	43358361	CTT	CTTTT	ZSCAN29	0.0644635	0.0854102
19	12272162	ATTT	A	ZNF44	0.076541	0.0961528
1	100980665	AT	ATTT	NULL	0.0805076	0.0989303

## Sheet: Sheet S2_2.rPDAC_CP
Sheet S2_2. The selected features for the classification task: rPDAC vs CP
Chrom	BP	Ref	Alt	Gene symbol	P-value	OR
12	9083754	GAA	GA	A2M	0.00025277	0.205436
3	64000218	AT	ATT	PSMD6-AS2	0.000371097	0.0628346
16	3067936	G	A	IL32	0.000404688	0.347842
20	49633437	C	CTGTTT	B4GALT5	0.000602012	3.08734
4	88259230	T	C	PPM1K	0.000656022	0.106035
13	52413342	G	C	VPS36	0.000730321	2.62449
8	23188960	T	C	RP11-1149O23.2	0.000804791	0.262816
11	118001371	G	A	IL10RA	0.000826685	0.355377
4	128039414	C	T	ABHD18	0.00106871	0.38528
7	149003450	A	C	PDIA4	0.00108701	0.206577
1	204405991	TA	T	PPP1R15B	0.0010983	0.201953
14	99172399	AT	A	BCL11B	0.00121544	0.124143
17	78357712	A	G	SOCS3	0.00141495	0.217848
18	2782183	C	T	Y_RNA	0.00145735	0.290809
12	107733077	T	C	PRDM4	0.00148322	0.414814
14	99169513	T	TA	BCL11B	0.00155277	0.270413
17	42315197	G	GT	STAT3	0.00160795	0.311814
12	107733387	CATT	C	PRDM4	0.00163587	0.408599
20	50279697	A	G	LINC01272	0.00192171	2.75553
17	50862895	TA	TAA	TOB1	0.00196523	0.0945043
11	77616654	T	C	CLNS1A	0.00200925	8.36746
11	77616653	G	T	CLNS1A	0.00200925	8.36746
7	143379943	C	T	ZYX	0.0020615	5.13996
12	116714628	T	C	C12orf49	0.00211055	0.29183
13	52415728	C	T	VPS36	0.00217131	2.37292
8	143561151	A	G	GSDMD	0.00218734	3.34674
16	84664788	C	G	KLHL36	0.00233687	0.389628
8	143562235	G	A	GSDMD	0.00233927	0.287991
9	136007514	CACACACAG	*	NACC2	0.00236084	0.339053
14	77469316	G	A	AHSA1	0.00247681	4.19503
19	617614	G	A	POLRMT	0.00250854	0.29142
X	54444612	GT	GTT	FGD1	0.00253022	0.293303
3	155180618	C	T	MME	0.00259182	2.50893
7	21901342	A	G	CDCA7L	0.00266944	2.39823
6	106569067	C	T	AIM1	0.00283741	0.260545
16	84661674	A	G	KLHL36	0.00284996	0.3564
18	2781210	A	C	Y_RNA	0.00287032	0.315288
3	70957989	G	GT	FOXP1	0.00287132	0.293822
6	11582514	CTA	C	NULL	0.00296403	3.30241
19	39330293	AG	A	GMFG	0.00305359	0.206496
16	74452807	AT	ATT	GLG1	0.00306899	0.287279
1	151291738	C	G	ZNF687	0.0030753	0.176488
1	151249033	G	C	PIP5K1A	0.00324434	0.331884
20	48625267	G	A	PREX1	0.00365923	0.293468
20	48636505	G	A	PREX1	0.00365923	0.293468
20	49634210	C	A	B4GALT5	0.00369607	2.20724
22	21000681	C	G	THAP7	0.00381293	0.338388
17	41973846	G	A	CNP	0.00387321	2.44058
12	45920607	GAA	GAAA	SCAF11	0.00387873	0.224781
20	23371761	C	CT	NAPB	0.00399204	0.336514
2	46993483	G	A	TTC7A	0.00399232	0.324904
7	106258833	CTGATCAGGGTTGCTGAA	C	NAMPT	0.00399937	0.454178
9	109018739	CT	CTT	TMEM245	0.00405759	0.146047
7	75042369	G	A	RCC1L	0.00409855	0.465596
7	88279073	C	T	STEAP4	0.00424428	2.9762
12	115960821	A	C	MED13L	0.00435382	0.448552
20	24959831	C	G	CST7	0.00437275	0.201414
20	24963811	G	A	APMAP	0.00437275	0.201414
16	84661884	C	T	KLHL36	0.00454948	0.381244
20	25013639	G	A	ACSS1	0.00460986	0.232597
20	50278382	C	T	LINC01272	0.00481446	2.61852
13	76881991	T	A	KCTD12	0.0048349	4.09437
20	48624496	C	T	PREX1	0.00496591	0.304044
20	48624447	G	A	PREX1	0.00496591	0.304044
15	57287548	T	C	TCF12	0.00595195	0.0861166
12	110041920	TA	T	C12orf76	0.00603729	0.0832872
7	36707016	A	AT	AOAH	0.0108781	14.775
1	111117559	GA	GAAA	DRAM2	0.0148704	0.0906095
1	236539074	G	C	LGALS8	0.0240984	0.0726946
19	39332028	AT	A	GMFG	0.0271254	0.0725941
1	24539235	GA	GAA	RCAN3	0.0274131	0.0797661
12	89590416	CTT	CTTTT	ATP2B1	0.0285559	0.0846764
20	5546788	CT	CTT	GPCPD1	0.0316458	0.0878966
9	34634803	ATGTG	A	SIGMAR1	0.0364527	10.1635
14	77507332	CTT	C	SPTLC2	0.0498561	0.0939886
3	32526653	CCA	CCACACA	DYNC1LI1	0.0522842	0.0885335

## Sheet: Sheet S2_3.nrPC_CP
Sheet S2_3. The selected features for the classification task: nrPC vs CP
Chrom	BP	Ref	Alt	Gene symbol	P-value	OR
8	143561151	A	G	GSDMD	0.000154979	4.09773
3	4361469	T	G	SUMF1	0.000196005	0.281386
8	143562235	G	A	GSDMD	0.000219808	0.220316
1	151291738	C	G	ZNF687	0.000310217	0.0829541
11	64223524	AC	A	NUDT22	0.00031564	0.316062
2	74969604	A	G	POLE4	0.000424781	0.315816
6	70579486	A	G	SDHAF4	0.000489026	0.288751
9	83661617	AT	A	UBQLN1	0.000803537	0.194335
1	89052437	A	G	GBP1	0.00104336	2.89393
6	2851337	G	GT	SERPINB9P1	0.00108431	0.12544
14	87933457	C	T	GALC	0.00112738	2.54102
4	4235838	C	T	TMEM128	0.00145109	0.220971
4	150264912	CAACAA	C	LRBA	0.00154529	5.42258
17	47118824	T	C	CDC27	0.00183187	2.56441
17	1736164	A	G	WDR81	0.00184774	0.377884
16	74452291	T	C	GLG1	0.00191094	2.3974
18	36796772	CTG	C	TPGS2	0.00191136	0.179949
19	4039247	TCA	T	NULL	0.00191168	0.226987
1	58655364	A	C	MYSM1	0.00204219	0.41062
3	122572506	C	T	DTX3L	0.00214983	4.26129
7	1541764	C	T	MAFK	0.00223365	0.110267
9	137109077	G	GC	DPP7	0.00227235	3.41856
3	194641992	G	A	LSG1	0.00229252	3.34017
11	60178837	CAA	CA	MS4A6A	0.00237127	2.85131
20	62203152	G	T	MTG2	0.00240263	0.235796
19	18867128	G	C	UPF1	0.00260771	4.68432
7	88284046	C	T	STEAP4	0.00286645	0.410453
12	121328431	T	C	ANAPC5	0.00295709	3.91963
12	121328434	T	A	ANAPC5	0.00295709	3.91963
13	76881991	T	A	KCTD12	0.00306906	4.13282
19	17306271	C	T	MRPL34	0.00315519	3.66588
3	121642940	G	A	HCLS1	0.00321269	2.66274
20	47736827	A	G	SULF2	0.003224	0.439697
18	47108385	A	G	HDHD2	0.00328551	0.317397
17	42700823	G	A	EZH1	0.00333339	0.415259
8	133458886	CTT	CT	ST3GAL1	0.00337579	0.2723
11	5664201	CA	CAA	TRIM5	0.00337806	0.348819
1	19259800	A	G	MRTO4	0.00342077	0.293276
11	6712930	C	T	GVINP1	0.0034528	0.149444
9	93450531	C	T	FAM120AOS	0.00347075	0.0775701
8	17229247	A	C	CNOT7	0.00351424	0.131796
19	51417359	C	T	SIGLEC10	0.0036472	3.37686
3	53179641	T	C	NULL	0.00386363	3.70503
8	103068857	G	C	ATP6V1C1	0.00386905	0.369604
3	45744851	T	C	SACM1L	0.00413365	2.20202
11	72812749	G	T	ATG16L2	0.00422904	3.32635
4	1693082	T	C	SLBP	0.00429868	0.421788
9	83978399	G	C	HNRNPK	0.00433564	0.359222
9	109018739	CT	CTT	TMEM245	0.00455379	0.172316
X	108084529	G	T	PSMD10	0.0045971	4.29188
4	75914211	C	A	NAAA	0.00460014	0.134661
4	75914040	G	A	NAAA	0.00460014	0.134661
4	75913815	T	C	NAAA	0.00460014	0.134661
4	75913779	G	A	NAAA	0.00460014	0.134661
4	75913714	C	T	NAAA	0.00460014	0.134661
4	4235873	C	T	TMEM128	0.00462353	0.284592
16	31121127	GT	GTT	KAT8	0.00464452	0.10491
2	96834655	A	AAG	CNNM3	0.0046956	0.394667
22	19037138	C	T	DGCR2	0.00472644	2.48526
4	109689143	AT	A	CASP6	0.0102081	0.0508597
14	99169513	T	TAA	BCL11B	0.0181729	0.0676219
19	44109318	CT	CTT	ZNF225	0.0243204	0.0665702
7	150721812	G	GAAAAGA	GIMAP5	0.0378194	10.7649
20	32334328	G	A	KIF3B	0.0403128	0.0957176
14	68787718	GT	GTT	ZFP36L1	0.0567567	0.097167
3	30693838	GT	G	RP11-1024P17.1	0.0615198	0.08655
1	114705629	CT	CTTT	NRAS	0.0711625	0.0956536

## Sheet: explanation
Chrom	Chromosome
BP	Base pair position
Ref	Reference allele
Alt	Alternative allele
P-value	P-value of the logistic regression that was obtained in the feature selection process on training set
OR	Odds ratio of the logistic regression that was obtained in the feature selection process on training set
